# Supplementary material for: Simvastatin improves mitochondrial respiration in peripheral blood cells
Source: Sci Rep. 2020 Oct 12;10:17012. doi: 10.1038/s41598-020-73896-2 (PMC7550337; doi:10.1038/s41598-020-73896-2)
Supplement: Supplementary file 2 — Supplementary file2 [file 41598_2020_73896_MOESM2_ESM.xlsx]

## Sheet: Figure 1
Fig 1 A. OCR with Oligomycin (red marking) and AA (green marking) supplement
min	0				2.5			5			10				µM Simvastatin
1.31043	153.722	253.512	200.208	277.65	126.182	163.4	195.782	162.306	217.851	201.704	70.4858	34.4327	75.942	28.5471
7.77326	141.539	229.963	194.622	266.424	114.606	158.213	193.613	146.676	217.615	205.295	61.1496	29.5506	82.2095	39.55
14.2322	145.691	228.177	185.64	259.401	118.187	155.461	192.647	149.159	215.677	206.806	61.4114	35.9958	82.3982	42.046
20.8034	114.801	192.961	166.969	218.502	87.0925	123.003	158.874	115.065	172.735	172.172	51.6131	35.4536	105.301	96.6649
27.2646	104.256	176.227	99.1505	129.111	91.0278	51.1195	83.9738	113.562	90.9861	85.282	63.3677	49.884	38.116	33.718
33.7293	89.1771	149.065	152.394	183.382	78.1129	105.388	136.668	98.7765	150.203	135.92	50.2399	38.15	88.8087	83.3648
40.1919	38.8031	38.8031	38.8031	47.9558	38.8031	38.8031	38.8031	38.8031	38.8031	38.8031	38.8031	38.8031	38.8031	38.8031
46.6549	69.6686	69.6686	69.6686	79.1806	69.6686	69.6686	69.6686	69.6686	69.6686	69.6686	69.6686	69.6686	69.6686	69.6686
53.1173	60.2824	60.2824	60.2824	68.5767	60.2824	60.2824	60.2824	60.2824	60.2824	60.2824	60.2824	60.2824	60.2824	60.2824
Fig 1 B. OCR with FCCP (red marking) and AA (green marking) supplement
min	0				2.5			5			10				µM Simvastatin
1.31043	172.84	255.41	346.13	262.024	151.849	107.872	201.522	135.77	202.526	148.924	94.179	55.0396	53.2633	44.1467
7.77326	156.717	232.854	321.513	252.543	141.151	110.146	199.758	125.217	222.13	152.439	83.4225	49.2962	60.6713	50.689
14.2322	160.716	232.795	307.973	247.455	147.104	107.737	201.338	129.306	226.332	152.286	81.4257	54.1483	61.9751	54.3452
20.8034	416.008	502.02	579.25	544.147	309.091	328.776	488.591	289.469	472.879	339.457	193.2	140.972	198.369	196.059
27.2646	426.52	521.068	452.615	429	329.183	254.842	415.936	303.085	398.049	274.566	211.887	160.105	135.577	139.738
33.7293	416.416	497.79	517.685	466.071	314.537	299.534	456.157	287.037	436.866	320.955	197.482	147.469	181.282	187.428
40.1919	78.8374	92.9293	38.8031	38.8031	38.8031	38.8031	38.8031	38.8031	38.8031	38.8031	38.8031	38.8031	38.8031	38.8031
46.6549	70.8596	87.0476	69.6686	69.6686	69.6686	69.6686	69.6686	69.6686	69.6686	69.6686	69.6686	69.6686	69.6686	69.6686
53.1173	64.85	80.4285	60.2824	60.2824	60.2824	60.2824	60.2824	60.2824	60.2824	60.2824	60.2824	60.2824	60.2824	60.2824
	Fig 1 C. Basal respiration rate							Fig 1 D. ATP turnover
	0	2.5	5	10	µM Simvastatin			0	2.5	5	10	µM Simvastatin
	145.691	118.187	149.159	61.4114				56.5136	40.0739	50.3825	11.1715
	228.177	155.461	215.677	35.9958				79.1125			-2.15423
	185.64	192.647	206.806	82.3982				33.2452	50.0733	65.4735	-6.41052
	259.401	147.104	129.306	42.046				76.0195	55.9793	70.8855	-41,318774*
	160.716	107.737	226.332	81.4257
	232.795	201.338	152.286	54.1483
	307.973			61.9751
	247.455			54.3452
	Fig 1 E. Reserve respiratory rate							Fig 1 F. Maximal respiratory capacity
	0	2.5	5	10	µM Simvastatin			0	2.5	5	10	µM Simvastatin
	255.7	167.433	157.731	116.056				255.7	167.433	157.731	116.056
	264.995			93.3206				264.995			93.3206
	209.712	191.797	210.535	119.307				209.712	191.797	210.535	119.307
	218.615	254.819	168.669	133.083				218.615	254.819	168.669	133.083
	Fig 1 G. MitoSOX HUH7 cells
	0	2.5	5	10	Menadopne
	98.21	134.89	139.29	145.93	216.25
	101.23	139.23	147.6	132.22	236.55
	100.57	130.58	144.29	172.35	220.39

## Sheet: Figure 2 A-L
	Platelets																	PBMCs
	Control									Simvastatin								Control									Simvastatin
	Basal / (OCR)	ATP turnover	Reserve Cap	Max Cap	Gly Cap	Basal Gly	Max capacity			Basal / (OCR)	ATP turnover	Reserve Cap	Max Cap	Gly Cap	Basal Gly	Max capacity		Basal / (OCR)	ATP turnover	Reserve Cap	Max Cap	Gly Cap	Basal Gly	Max capacity			Basal / (OCR)	ATP turnover	Reserve Cap	Max Cap	Gly Cap	Basal Gly	Max capacity
	93.18	3.09	93.89	89.74	69.37	10.03	96.98			80	11.6	59.99	46.8	-43,05*	1.9	71.59		105.76	19.98	212.64	192.81	59.85	6.37	232.62			136.608	32.69	296.8	238.23	35.58	12.89	329.49
	148.34	13.34	79.58	63.85	68.42	5.14	92.92			119.357	27.4	131.97	103.29	147.57	5.32	159.37		125.92	25.73	202.58	176.85	83.59	5.55	228.31			129.113	26.63	205.95	180.52	78.03	6.51	232.58
	263.38	19.66	93.75	69.88	59.69	8.17	113.41			26,07376*	-92,92*	29,42*	126,33*	-5,44*	1,96*			136.877	18.62	26.3	0.08	67.99	5.03	44.92			182.975	15.56	250.19	230.86	87.25	9.54	265.75
	253.736	18.67	93.11	74.44	6.21	6.07	111.78			74.8497	36.13	106.47	74.06	223.01	4.77	142.6		108.666	11.6	222.46	224.15	48.48	7.83	234.06			112.759	27.67	153.38	121.42	133.23	6.63	181.05
	393.158	19.32	110.63	97.29	89.18	10.45	129.95			177.93	29	139.87	112.13	295.05	7.09	168.87		89.3747	-9,34*	283.99	282.95	46.27	5.82				124.592	33.43	291.01	255.45	75	8.62	324.44
	287.649	19.3	91.33	71.84	113.75	2.6	110.63			177.35	18.49	116.58	99.89	154.52	12.47	135.07		76.5247	34.54	169.88	125.06	61.1	5.04	204.42			138.141	22.55	244.32	221.75	126.22	5.25	266.87
	243.935	27.6	90.45	60.8	29.33	3.83	118.05			171.541	17.64	171.14	155.37	291.87	7.22	188.78		147.832	35.95	190.33	155.25	40.99	7.6	226.28			107.093	23.62	209.4	178.03	71.82	8.76	233.02
	194.13	25.28	95.61	75.97	-9,62*	3.29	120.89			88.0616					6.69			112.07	26.9	227.29	196.38	60.1	7.56	254.19			64.6012	44.48			59.97	4.93
	373.394	14.03	92.3	82.3	25.61	38,19*	106.33			108.559	16.52	173.88	162.06	255.85	5.31	190.4		122.36	5.45	299.21	318.85	66.19	10.25	304.66			84.9609	20.08	259.89	239.8	107.29	4.5	279.97
	137.924	11.29	98.66	89.37	10.85	6.99	109.95			131.319	16.66	126.73	111.02	110.81	16.48	143.39		113.93	13.8	33.79	23.99	63.04	6.73	47.59			90.9893	12.72	239.99	240.64	114.18	4.6	252.71
	152.981	-10,6*	77.33	85.32	-3,75*	8.34				120.515	10.27	129.28	117.99	143.36	11.07	139.55		37.0199	13.76	212.6	191.34	15.61	7.59	226.36			82.986	15.23	270.54	254.91	122.13	5.17	285.77
	164.54	7.81	58.94	43.2	4.28	10.41	66.75			150.04	16.09	190.58	170.91	287	5.34	206.67		94.3019	13.08	248.37	235.53	65.49	8.35	261.45			122.807	-0.86	275.13	276	126.03	6.32	274.27
	222.088	31.9	100.27	65.65	78.91	5.94	132.17			53.6365	-51,77*	95.65	149.2	247.75	3.14			150.995	36.68	173.29	133.78	29.48	9.49	209.97			64.1065	-39,87*	190.98	230.85	61.12	4.78
										140.45	18.45	147.44	129.11	200.44	7.58	165.89											125.225	20.31	233.41	213.27	124.89	6.34	253.72
										94.9738	21.42	150.34	140.32	109.45	9.83	171.76											48.5309	-7,24*	310.8	313.42	63.07	4.4
										141.323	19.08	171.69	152.61	259.71	7.57	190.77											112.758	25.35	282.96	255.82	70.15	6.12	308.31
										169.13	23.41	105.6	81.11	178.76	10.76	129.01											130.16	18.48	218.68	191.07	92.15	8.47	237.16
										40.6331	5	85.48	72.15	2.09	5.7	90.48											112.199	22.04	257.66	236.51	79.38	6.49	279.7
										196.838	23.52	159.98	136.47	236.94	8.42	183.5											141.573	30.37	228.22	202.17	146.01	6.34	258.59
										84.1402	17.67	144.02	121.36	100.62	9.65	161.69											99.3212	25.43	288.84	252.94	127.18	5.91	314.27
										90.6471	36.43	217.45	175.95	136.43	5.16	253.88											78.7106	12.05	315.2	313.83	69.08	4.53	327.25
										130.015	16.16	144.82	127.98	95.05	13.14	160.98											55.7122	17.41			104.09	5.36
										271.067	24.97	129.46	111.21	195.52	13.16	154.43											143.857	27.69	206.51	180.83	77.19	8.07	234.2
										100.129	12.88	155.57	136.21	109.4	10.45	168.45											86.7384	17.57	351.44	321.22	104.72	4.53	369.01
										248.444	17.07	155.76	139.28	140.92	11.46	172.83											126.209	21	275.26	255.14	104.76	5.47	296.26
										138.163	20.09	139.39	118.91	192.01	8.49	159.48											146.005	17.24	241.85	241.89	97.54	6.16	259.09
										89.8276	15.35	112.81	100.76	106.56	4.94	128.16											115.05	18.9	233.78	200.67	70.36	5.73	252.68
										136.942	24.97	162.6	133.79	214.89	8.63	187.57											108.953	27.85	225.46	194.59	66.39	6.58	253.31
										128.319	21.22	157.59	141.78	103.78	13.71	178.81											100.432	25.81	258.18	227.95	107.45	6.84	283.99
										86.4815	6.88	160.73	153.81	216.02	5.3	167.61											86.4596	7.23	203.32	202.9	127.35	3.72	210.55
										91.6712	14.22	132.69	112.95	96.88	7.79	146.91											61.3986	12.11	250.13	236.59	70.18	4.86	262.24
										63.72	27.79	205.37	174.55	76.32	2.13	233.16											132.57	31.54	187.46	157.81	66.98	9.08	219
										110.945	21.53	75.27	46.67	79.65	10.1252	96.8											94.7622	13.39	204.1	182.51	54.72	4.40289	217.49
										242.244	15.38	72.15	57.49	-2,91*	11.291	87.53											149.385	16.74	251.12	237.7	77.09	6.32319	267.86
										159.137	30.01	161.15	131.14	207.64	6.78552	191.16											105.355	32.13	198.78	164.28	61.13	5.5766	230.91
										262.778	23.04	98.96	75.78	126.02	6.52435	122											121.783	37.31	238.44	201.12	53.05	5.26666	275.75
										177.839	17.31	94.02	69.85	76.3	19.6231	111.33											115.477	31.29	299.9	267.37	84.07	8.87439	331.19
										202.934	13.29	91.12	82.64	34.55	6.89581	104.41											105.471	5.76	304.4	285.91	40.16	6.37018	310.16
										136.399	-2,44*	99.93	104.24	126.59	3.11277												59.6411	-1,5*	170.32	179.02	53.41	4.74495
										295.081	21.02	112.2	92.98	139.11	6.73054	133.22											160.511	28.26	237.11	205.73	96.76	7.42786	265.37
										31.7384	29.19	93.79	79.57	-7,18*	0.422851	122.98											79.4168	82.45	314.21	252.83	24.25	5.18576	396.66
										172.002	32.93	159.46	126.62	168.28	8.68777	192.39											135.434	36.21	248.16	214.7	109.66	5.55065	284.37
										175.089	20.78	174.27	146.66	319.99	7.16861	195.05											118.395	17.67	240.44	228.78	90.54	6.42327	258.11
										186.705	25.32	90.51	66.03	52.7	3.04218	115.83											166.541	38.58	224.5	180.62	83.26	4.79971	263.08
										61.1674	16.14	92.58	71.81	16.21	2.03126	108.72											267.198	18.89	245.36	228.41	94.67	8.78345	264.25
										62,89787*	13,27*	16,85*	21,02*	-51,01*	0,205966*	30,12*											112.216	3.93	284.19	280.26	47.39	7.56877	288.12
										110.106	16.48	69.13	48.91	1682,68*	0.17202	85.61											146.086	25.8	173.97	146.03	97.23	4.35155	199.77
										177.35	18.49	116.58	99.89	154.52	12.4677	135.07											138.141	22.55	244.32	221.75	126.22	5.24597	266.87
										109.656	2.14	81.3	86.99	2.41	6.73824	83.44											73.6519	7.05	244.71	246.39	58.23	5.69462	251.76
										57.8551	13.81	105.58	84.92	138.87	5.21632	119.39											67.1834	25.35	144.24	131.12	52.71	8.57747	169.59
										97.9671	18.58	66.48	48.81	30.08	5.09058	85.06											130.534	19.42	216.42	199.22	52.73	6.88488	235.84
										211.595	16.05	16.69	-1.49	48.28	7.78365	32.74											107.303	21.62	22,18*	0.89	49.31	4.7869
										118.246	24.28	100.56	73.44	93.88	4.19702	124.84											130.915	27.59	208.12	180.54	52.76	6.36532	235.71
										330.067	20.25	102.54	80.37	75.71	13.4078	122.79											139.412	29.63	261.15	231.52	45.15	7.40934	290.78
										196.838	23.52	159.98	136.47	236.94	8.41689	183.5											141.573	30.37	228.22	202.17	146.01	6.34204	258.59
										226.852	17.65	103	85.68	66.85	9.50597	120.65											121.668	11.91	283.22	268.57	124.16	3.61609	295.13
										101.398	8.44	92.22	82.01	0.12	10.3919	100.66											109.844	-5,51*	197.72	203.23	39.46	8.7251

## Sheet: Figure 2 M-N
	Complex I Control	Complex I Statin treatment		Complex IV Control	Complex IV Statin treatment
	1.354	1.753		0.669	1.929
	1.217	1.513		0.632	1.899
	0.854	1.651		0.961	1.926
	0.726	1.371		1.67	2.421
	0.849	1.699		1.224	2.432
	0.972	2.43		0.752	2.485
	0.785	2.016		1.327	1.711
	1.187	1.53		0.663	1.665
	0.944	1.481		1.037	1.792
	1.111	1.597		0.997	2.122
	1.001	0,662*			0,411*
		2.197			1.954

## Sheet: Figure 3
	Mitochondrial ROS in platelets						Mitochondrial ROS in PBMCs						Mitochondrial ROS and Q10 supplement - Platelets								Mitochondrial ROS and Q10 supplement - PBMCs
	Control	w/myalgia	wo/myalgia	Simvastatin			Control	w/myalgia	wo/ myalgia	Simvastatin			Placebo-pre	Placebo-post	Q10-pre	Q10-post	Myalgia Q10 -pre	Myalgia Q10 post			Placebo-pre	Placebo-post	Q10-pre	Q10-post	Myalgia Q10 -pre	Myalgia Q10 post
	9.62		20.75	37.94			5.43	10.54	4.88	4.88			9.23	10.29	22.3	11.79	22.3	11.79			5.57	6.36	8.79	8.49	8.79	8.49
	12.67	37.94	13.3	42.86			11.47	5.22	4.68	4.68			8.02	7.36	25.48	11.16	25.48	11.16			6.23	5.98	8.92	5.29	8.92	5.29
	7.89	42.86	17.34	40.13			3.32	5.99	8.26	8.26			7.83	19.34	8.59	7.39	8.59	7.39			4.27	5.15	4.62	5.69	4.62	5.69
	12.31	40.13	51.96	43.8			5.42	14.63	5.97	5.97			46.56	61.38	43.8	14.89	43.8	14.89			7.21	6.22	9.24	6.43	9.24	6.43
	8.21	43.8	16.26	53.44			5.61	6.58	7.71	7.71			20.61	11.14	13.63	8.88	13.63	8.88			3.44	6.11	5.6	4.69	5.6	4.69
	10.93	53.44	9.83	10.37			3.24	6.9	5.31	5.31			39.03	11.26	7.77	8.51	7.77	8.51			5.95	4.02	5.76	6.16	5.76	6.16
	9.14	10.37	8.53	38.23			5.25	8.29	5.66	5.66			8.75	7.74	9.48	10.78	9.48	10.78			6.1	7.6	7.71	13.52
	7.52	38.23	8.79	21.89			5.3	6.03	6.1	6.1			8.79	9.16	16.26	13.57					6	6.17	5.72	5.77
	11.58	21.89	11.42	29.4			6.2	8.86	5.97	5.97			7.47	9.06	9.83	8.9					6.31	5.13	7.21	5.08
	6.98	29.4	24.78	46.27			5.57	8.92	6.09	6.09			8.9	9.61	7.93	9.95					6.04	6.23	5.78	6.32
	8.15	46.27	31.13	16.84			5.67	21.6	6.73	6.73			10.22	8.37	7.33	6.46					8.1	6.6	8.05	8.06
	9.58	16.84	16.31	14.29			6.66	7.55	6.53	6.53			8.5	8.31	8.45	8.32							6.35	5.28
	13.06	14.29	24.86	20.75			5.71		7.55	7.55					10.65	8.71							6	6.08
	8.05		22.17	13.3			6.97		9.54	9.54					8.74	9.08
	8.54		12.65	17.34			6.01		8.18	8.18					7.77	8.6
			46.56	51.96					7.21	7.21
			39.03	16.26					11.76	11.76
			12.77	9.83					7.83	7.83
			7.33	8.53					4.47	4.47
			7.62	8.79					5.95	5.95
			11.79	11.42					5.17	5.17
			11.67	24.78					7.51	7.51
				31.13						10.54
				16.31						5.22
				24.86						5.99
				22.17						14.63
				12.65						6.58
				46.56						6.9
				39.03						8.29
				12.77						6.03
				7.33						8.86
				7.62						8.92
				11.79						21.6
				11.67						7.55

## Sheet: Supp fig 1 - Platelets
	Control								Simvastatin - No myalgia								Simvastatin - Myalgia
	Basal / (OCR)	ATP turnover	Reserve Cap	Max Cap	Gly Cap	Basal Gly	Max capacity		Basal / (OCR)	ATP turnover	Reserve Cap	Max Cap	Gly Cap	Basal Gly	Mx capacity		Basal / (OCR)	ATP turnover	Reserve Cap	Max Cap	Gly Cap	Basal Gly	Mx capacity
	93.18	3.09	93.89	89.74	69.37	10.03	96.98		80	11.6	59.99	46.8	-43,05*	1.9	71.59		150.04	16.09	190.58	170.91	287	5.34	206.67
	148.34	13.34	79.58	63.85	68.42	5.14	92.92		119.357	27.4	131.97	103.29	147.57	5.32	159.37		53.6365	-51,77*	95.65	149.2	247.75	3.14
	263.38	19.66	93.75	69.88	59.69	8.17	113.41		74.8497	36.13	106.47	74.06	223.01	4.77	142.6		140.45	18.45	147.44	129.11	200.44	7.58	165.89
	253.736	18.67	93.11	74.44	6.21	6.07	111.78		177.93	29	139.87	112.13	295.05	7.09	168.87		94.9738	21.42	150.34	140.32	109.45	9.83	171.76
	393.158	19.32	110.63	97.29	89.18	10.45	129.95		177.35	18.49	116.58	99.89	154.52	12.47	135.07		141.323	19.08	171.69	152.61	259.71	7.57	190.77
	287.649	19.3	91.33	71.84	113.75	2.6	110.63		171.541	17.64	171.14	155.37	291.87	7.22	188.78		169.13	23.41	105.6	81.11	178.76	10.76	129.01
	243.935	27.6	90.45	60.8	29.33	3.83	118.05		88.0616					6.69			248.444	17.07	155.76	139.28	140.92	11.46	172.83
	194.13	25.28	95.61	75.97	-9,62*	3.29	120.89		108.559	16.52	173.88	162.06	255.85	5.31	190.4		138.163	20.09	139.39	118.91	192.01	8.49	159.48
	373.394	14.03	92.3	82.3	25.61	38,19*	106.33		131.319	16.66	126.73	111.02	110.81	16.48	143.39		89.8276	15.35	112.81	100.76	106.56	4.94	128.16
	137.924	11.29	98.66	89.37	10.85	6.99	109.95		120.515	10.27	129.28	117.99	143.36	11.07	139.55		136.942	24.97	162.6	133.79	214.89	8.63	187.57
	152.981	-10,6*	77.33	85.32	-3,75*	8.34			40.6331	5	85.48	72.15	2.09	5.7	90.48		128.319	21.22	157.59	141.78	103.78	13.71	178.81
	164.54	7.81	58.94	43.2	4.28	10.41	66.75		196.838	23.52	159.98	136.47	236.94	8.42	183.5		86.4815	6.88	160.73	153.81	216.02	5.3	167.61
	222.088	31.9	100.27	65.65	78.91	5.94	132.17		84.1402	17.67	144.02	121.36	100.62	9.65	161.69		91.6712	14.22	132.69	112.95	96.88	7.79	146.91
									90.6471	36.43	217.45	175.95	136.43	5.16	253.88		63.72	27.79	205.37	174.55	76.32	2.13	233.16
									130.015	16.16	144.82	127.98	95.05	13.14	160.98
									271.067	24.97	129.46	111.21	195.52	13.16	154.43
									100.129	12.88	155.57	136.21	109.4	10.45	168.45

## Sheet: Supp fig 1 - PBMCs
	Control								Simvastatin - No myalgia								Simvastatin - Myalgia
	Basal / (OCR)	ATP turnover	Reserve Cap	Max Cap	Gly Cap	Basal Gly	Max capacity		Basal / (OCR)	ATP turnover	Reserve Cap	Max Cap	Gly Cap	Basal Gly	Mx capacity		Basal / (OCR)	ATP turnover	Reserve Cap	Max Cap	Gly Cap	Basal Gly	Mx capacity
	105.76	19.98	212.64	192.81	59.85	6.37	232.62		136.608	32.69	296.8	238.23	35.58	12.89	329.49		122.807	-0.86	275.13	276	126.03	6.32	274.27
	125.92	25.73	202.58	176.85	83.59	5.55	228.31		129.113	26.63	205.95	180.52	78.03	6.51	232.58		64.1065	-39,87*	190.98	230.85	61.12	4.78
	136.877	18.62	26.3	0.08	67.99	5.03	44.92		182.975	15.56	250.19	230.86	87.25	9.54	265.75		125.225	20.31	233.41	213.27	124.89	6.34	253.72
	108.666	11.6	222.46	224.15	48.48	7.83	234.06		112.759	27.67	153.38	121.42	133.23	6.63	181.05		48.5309	-7,24*	310.8	313.42	63.07	4.4
	89.3747	-9,34*	283.99	282.95	46.27	5.82			124.592	33.43	291.01	255.45	75	8.62	324.44		112.758	25.35	282.96	255.82	70.15	6.12	308.31
	76.5247	34.54	169.88	125.06	61.1	5.04	204.42		138.141	22.55	244.32	221.75	126.22	5.25	266.87		130.16	18.48	218.68	191.07	92.15	8.47	237.16
	147.832	35.95	190.33	155.25	40.99	7.6	226.28		107.093	23.62	209.4	178.03	71.82	8.76	233.02		126.209	21	275.26	255.14	104.76	5.47	296.26
	112.07	26.9	227.29	196.38	60.1	7.56	254.19		64.6012	44.48			59.97	4.93			146.005	17.24	241.85	241.89	97.54	6.16	259.09
	122.36	5.45	299.21	318.85	66.19	10.25	304.66		84.9609	20.08	259.89	239.8	107.29	4.5	279.97		115.05	18.9	233.78	200.67	70.36	5.73	252.68
	113.93	13.8	33.79	23.99	63.04	6.73	47.59		90.9893	12.72	239.99	240.64	114.18	4.6	252.71		108.953	27.85	225.46	194.59	66.39	6.58	253.31
	37.0199	13.76	212.6	191.34	15.61	7.59	226.36		82.986	15.23	270.54	254.91	122.13	5.17	285.77		100.432	25.81	258.18	227.95	107.45	6.84	283.99
	94.3019	13.08	248.37	235.53	65.49	8.35	261.45		112.199	22.04	257.66	236.51	79.38	6.49	279.7		86.4596	7.23	203.32	202.9	127.35	3.72	210.55
	150.995	36.68	173.29	133.78	29.48	9.49	209.97		141.573	30.37	228.22	202.17	146.01	6.34	258.59		61.3986	12.11	250.13	236.59	70.18	4.86	262.24
									99.3212	25.43	288.84	252.94	127.18	5.91	314.27		132.57	31.54	187.46	157.81	66.98	9.08	219
									78.7106	12.05	315.2	313.83	69.08	4.53	327.25
									55.7122	17.41			104.09	5.36
									143.857	27.69	206.51	180.83	77.19	8.07	234.2
									86.7384	17.57	351.44	321.22	104.72	4.53	369.01

## Sheet: Supp fig 2 mtDNA copy nr
	Control	Simvastatin
	167.786	152.282
	182.473	168.48
	73.8157	144.02
	95.5964	156.338
	151.447	139.641
	156.486	51.0765
	150.992	157.764
	71.826	60.8859
		233.664
		170.118
		142.475
		172
		113.015
		270.95
		138.929
		280.796
		112.107
		117.085
		127.06
		153.368

## Sheet: Supp fig 3  - UQ supplement
	Platelets
	Placebo								UQ supplement
	Basal / (OCR)	ATP turnover	Reserve Cap	Max Cap	Gly Cap	Basal Gly			Basal / (OCR)	ATP turnover	Reserve Cap	Max Cap	Gly Cap	Basal Gly
	3.77029	2.05116	1.00202	0.512106	-8.59872	13.8395			0.384101	1.49141	0.861978	0.76189	0.640153	0.273622
	1.16999	1.30127	0.856182	0.782977	0.461505	0.755003			1.33328	1.09081	0.192519	-0.0206496	0.309287	4.9333
	1.02193	1.26531	0.933446	0.866671	2.57726	0.512263			0.618468	0.84007	1.00544	1.08051	0.63584	0.679674
	0.379353	1.01522	1.14574	1.13159	0.736718	0.104403			9.356	-28.156	0.735667	0.573636	3.06932	1.54522
	0.352031	0.765431	0.20781	0.329648	2.45901	0.0191467			1.06307	1.05405	0.820893	0.79801	0.73322	1.23109
	1.23116	2.58603	0.925706	0.720825	-202,76963*	0.0268978			0.833994	0.639208	1.08677	1.23498	1.60301	1.04507
	0.968307	0.839684	0.870844	0.872985	1.01946	1.41528			1.75165	-38.0235	0.95419	0.667319	3.06127	2.73497
	0.352433	0.115451	0.930906	1.26399	0.0277828	0.454573			1.08029	1.41004	1.23934	1.28297	1.30881	1.80687
	0.362222	0.426713	0.871383	0.902712	1.88974	0.505728			2.13574	1.04588	0.804905	0.781921	0.724495	0.792762
									1.22634	1.6854	1.20496	1.0922	1.08282	1.14949
									0.976067	0.848001	1.15334	1.09544	1.12812	0.995497
									3.06451	0.862124	0.853267	0.963238	1.46593	0.322294
	PBMCs
	Placebo								UQ supplement
	Basal / (OCR)	ATP turnover	Reserve Cap	Max Cap	Gly Cap	Basal Gly			Basal / (OCR)	ATP turnover	Reserve Cap	Max Cap	Gly Cap	Basal Gly
	1.11808	0.469447	0.754722	0.784034	0.492479	1.82			1.03608	1.07284	1.02229	1.04542	1.23901	0.753241
	1.40555	0.508124	0.958109	1.03729	1.24807	0.543268			0.785683	0.628863	0.117096	0.00559675	0.427815	1.41511
	1.19362	1.32159	1.43861	1.46263	0.986809	0.429618			0.997759	0.569761	1.16172	1.39504	0.837071	0.897401
	2.34279	0.620981	0.808879	0.836897	0.915278	0.795501			1.37063	0.882087	1.1731	1.21883	0.952884	0.976509
	0.858889	0.158536	1.26425	1.4397	1.08428	0.926862			1.30551	1.44145	0.425192	0.396649	0.942319	1.07361
	1.21805	0.778239	0.927828	0.981617	2.17889	1.04245			0.932833	0.446445	1.12962	1.2118	1.75975	0.661456
	1.22988	2.03778	1.09575	1.05458	0.860521	1.42881			0.630303	2.58493	3.34383	3.04684	1.59179	0.487122
	0.789094	0.321952	1.01138	1.09093	0.955527	0.667769			0.610991	-0.0791217	0.825715	0.921749	1.56614	0.817953
	0.516534	0.666482	0.61828	0.655083	0.73248	1.2077			1.09936	1.63932	0.980406	0.850525	0.992047	1.20576
									0.880331	2.41791	1.15985	1.08276	0.863242	0.758381
									0.837816	0.622214	0.902849	0.957575	0.929596	0.758324
									1.79982	1.14475	1.41798	1.7657	1.2496	0.549895
